# Supplementary material for: Detection of Sensitization Profiles with Cellular In Vitro Tests in Wheat Allergy Dependent on Augmentation Factors (WALDA)
Source: Int J Mol Sci. 2024 Mar 22;25(7):3574. doi: 10.3390/ijms25073574 (PMC11012217; doi:10.3390/ijms25073574)
Supplement: Supplementary file 1 [file ijms-25-03574-s001.zip]

Archive with 1 entries (1 files):
- ijms-2894005-supplementary.pdf
